# Supplementary material for: SARS-CoV-2 and endemic coronaviruses: Comparing symptom presentation and severity of symptomatic illness among Nicaraguan children
Source: PLOS Glob Public Health. 2022 May 25;2(5):e0000414. doi: 10.1371/journal.pgph.0000414 (PMC9245908; doi:10.1371/journal.pgph.0000414)
Supplement: S1 Data — SARS-CoV-2 and endemic HCoV infection symptoms and symptom duration. (CSV) [file pgph.0000414.s007.csv]

covid	COVNL63_pos	COVOC43_pos	COV229E_pos	COVHKU1_pos	IA_pos	IB_pos	MpHV_pos	RSV_pos	sexo	year	fever_any	fever_temp_any	cough_any	RunNose_any	throat_any	Congest_any	headache_any	appetite_any	hosp_any	diarr_any	antibiotics	fever_any_duration	cough_any_duration	RunNose_any_duration	congest_any_duration	appetite_any_duration	alri	breath_prob	agegroup
0	1	0	0	0	0	0	0	0	F	2014	1	0	1	1	1	1	0	0	0	0		1	1	1	1		0	0	3
0	0	0	0	1	0	0	0	0	M	2015	1	1	0	1	0	0	1	0	1	0		1		1			0	0	3
0	0	1	0	0	0	0	0	0	M	2013	1	1	1	1	0	1	1	1	0	1		20	20	20	3	0	0	0	3
0	1	0	0	0	0	0	0	0	F	2014	1	0	1	1	1	0	0	0	0	0		2	2	2			0	0	3
0	1	0	0	0	0	0	0	0	F	2014	1	1	1	1	1	0	1	0	0	0		3	3	3			0	0	3
0	0	1	0	0	0	0	0	0	F	2015	1	1	0	0	1	0	1	1	0	0		2				0	0	0	3
0	1	1	1	0	0	0	0	0	M	2012	1	0	1	1	0	0	0	0	0	0		0	0	0			0	0	3
0	0	0	1	0	0	0	0	0	M	2012	1	0	1	0	0	0	0	0	0	0		1	1				0	0	3
0	0	1	0	0	0	0	0	0	F	2012	1	0	1	1	1	1	1	0	0	0		2	2	2	1		0	0	3
0	0	1	0	0	0	0	0	0	F	2013	1	0	1	1	1	1	0	0	0	0		0	0	0	0		0	0	3
0	0	1	0	0	0	0	0	0	M	2014	1	0	1	1	0	0	0	0	0	0		1	1	1			0	0	3
0	0	0	0	1	0	0	0	0	M	2011	1	0	0	1	0	0	1	0	0	0		1		2			0	0	3
0	0	0	1	0	0	0	0	0	F	2011	1	1	0	0	1	1	1	0	0	0		2			2		0	0	3
0	1	0	0	0	0	0	0	0	F	2011	1	0	1	1	0	0	0	0	0	0		1	1	1			0	0	3
0	0	1	0	0	0	1	0	0	F	2012	1	0	1	1	0	0	0	0	0	0		0	0	0			0	0	3
0	1	0	0	0	0	0	0	0	M	2013	1	0	1	1	1	1	1	0	0	0		2	3	0	1		0	0	3
0	0	1	0	0	0	0	0	0	F	2012	1	0	1	0	0	0	1	0	0	0		0	0				0	0	3
0	1	0	0	0	0	0	0	0	F	2012	1	0	1	1	1	0	0	0	0	0		0	0	0			0	0	3
0	0	0	0	1	0	0	0	0	M	2013	1	1	1	1	0	0	0	0	0	0		1	2	1			0	0	3
0	1	0	0	0	0	0	0	0	F	2011	1	0	1	0	1	0	1	0	0	0		0	2				0	0	3
0	0	1	0	0	0	0	0	0	M	2011	1	0	1	1	0	1	1	0	0	0		1	2	2	2		0	0	3
0	0	1	0	0	0	0	0	0	F	2011	1	0	1	1	1	1	1	1	0	0		0	0	26	26	0	0	0	3
0	0	1	0	0	0	0	0	0	M	2012	1	0	1	0	1	0	0	0	0	0		0	0				0	0	3
0	0	0	0	1	0	0	0	0	F	2013	1	0	1	1	0	0	0	0	0	0	0	0	0	0			1	1	3
0	0	1	0	0	0	0	0	0	F	2012	1	0	1	1	0	1	0	0	0	0		0	0	0	0		0	0	2
0	1	0	0	0	0	0	0	0	F	2013	1	0	1	1	1	1	1	1	0	0		1	1	1	1	1	0	0	3
0	0	1	0	0	0	0	0	0	M	2012	1	0	1	1	1	0	1	0	0	0		1	3	3			0	0	2
0	0	0	1	0	0	0	0	0	F	2013	1	0	1	1	1	0	0	0	0	0		0	3	3			0	0	3
0	0	1	0	0	0	0	0	0	F	2013	1	0	1	1	0	1	1	0	0	0		0	0	0	0		0	0	2
0	0	1	0	0	0	0	0	0	F	2013	1	0	1	1	1	1	1	0	0	0		0	0	0	0		0	0	2
0	1	0	0	0	0	0	0	0	F	2011	1	0	1	1	1	1	1	0	0	0		2	2	2	0		0	0	2
0	1	0	0	0	0	0	0	0	F	2012	1	0	1	1	0	0	1	0	0	0		0	0	0			0	0	2
0	0	0	1	0	0	0	0	0	M	2015	1	0	1	1	0	0	1	0	0	0		0	0	0			0	0	3
0	0	0	0	1	0	0	0	0	M	2013	1	1	0	0	1	0	0	0	0	0		1					0	0	2
0	0	1	0	0	0	0	0	0	M	2016	1	1	0	1	0	1	0	0	0	1		1		1	1		0	0	3
0	1	0	0	0	0	0	0	0	F	2015	1	0	1	1	1	0	0	0	0	0		2	2	2			0	0	3
0	0	0	1	0	0	0	0	0	M	2011	1	0	1	1	0	0	0	0	0	0		24	25	1			0	1	2
0	0	0	0	1	0	0	0	0	M	2013	1	0	1	0	0	0	0	0	0	0		0	0				0	0	2
0	1	0	0	0	0	0	0	0	M	2011	1	0	1	0	0	0	0	0	0	0		1	2				0	0	2
0	0	1	0	0	0	0	0	0	F	2011	1	1	1	1	1	0	0	0	0	0		1	27	0			0	0	2
0	0	1	0	0	0	0	0	0	F	2013	1	0	1	1	0	0	0	0	0	0	0	0	0	0			1	1	2
0	0	1	0	0	0	0	0	0	M	2016	1	1	1	0	0	0	1	0	0	0	0	1	1				1	0	3
0	0	0	0	1	1	0	0	0	F	2013	1	0	1	0	0	0	1	1	0	0		0	3			1	0	0	2
0	1	0	0	0	0	0	0	0	F	2012	1	0	1	1	0	1	0	0	0	0		0	0	0	0		0	0	2
0	0	0	1	0	0	0	0	0	M	2011	1	0	1	0	0	0	0	0	0	0	0	0	0				1	0	2
0	1	0	0	0	0	1	0	0	M	2014	1	1	1	1	1	1	1	0	0	0		2	1	1	0		0	0	3
0	0	1	0	0	0	0	0	0	M	2015	1	1	1	1	0	1	1	0	0	0		21	20	0	1		0	0	3
0	1	0	0	0	0	0	0	0	M	2013	1	0	1	1	1	0	0	0	0	0		1	1	1			0	0	2
0	0	1	0	0	0	0	0	0	M	2011	1	0	1	1	0	1	1	1	0	0		1	2	2	2	2	0	1	3
0	1	0	0	0	0	0	0	0	F	2014	1	0	1	1	1	1	1	0	0	0		1	1	1	1		0	0	3
0	0	0	1	0	0	0	0	0	F	2016	1	1	1	1	1	1	0	0	0	0		0	1	1	1		0	0	3
0	0	1	0	0	0	0	0	0	M	2015	1	0	1	1	1	0	0	1	0	0		1	11	1		0	0	0	3
0	0	0	1	0	0	0	0	0	F	2016	1	0	0	0	1	0	0	0	0	0		0					0	0	3
0	0	1	0	0	0	0	0	0	M	2011	1	0	1	1	0	0	0	0	0	0		1	2	2			0	0	2
0	1	0	0	1	0	0	0	0	M	2013	1	1	0	0	1	0	0	1	0	0		2				3	0	0	2
0	0	1	0	0	0	0	0	0	M	2012	1	0	1	1	0	1	1	0	0	0	1	2	2	2	2		1	1	3
0	0	1	0	0	0	1	0	0	M	2012	1	1	1	1	0	0	1	1	0	0		1	3	0		3	0	0	2
0	0	0	1	0	0	0	0	0	M	2015	1	0	1	0	1	0	0	0	0	0		1	1				0	0	3
0	0	1	0	0	0	0	0	0	F	2011	1	0	1	0	0	0	1	0	0	0		1	2				0	0	2
0	0	1	0	0	0	0	0	0	F	2014	1	1	1	1	1	1	0	0	0	0		2	2	2	2		0	0	3
0	0	1	0	0	0	0	0	0	F	2016	1	0	1	1	1	1	0	0	0	0		1	1	1	1		0	0	3
0	0	1	0	0	0	0	0	0	F	2011	1	0	1	0	1	0	1	1	0	0		2	2			0	0	0	2
0	0	1	0	0	0	0	0	0	M	2011	1	0	0	1	1	0	0	0	0	0		1		1			0	0	2
0	0	0	0	1	0	0	0	0	M	2015	1	0	0	1	0	1	0	0	0	0		1		1	1		0	0	3
0	0	0		1	0	0	0	0	F	2011	1	0	1	1	1	0	0	1	0	0		1	6	5		3	0	0	2
0	0	1	0	0	0	0	0	0	F	2012	1	0	1	0	0	0	0	0	0	0		1	9				0	0	2
0	0	1	0	0	0	0	0	0	M	2011	1	1	1	1	1	0	0	1	0	0		0	0	0		0	0	0	2
0	0	1	0	0	0	0	0	0	M	2011	1	0	1	0	0	0	1	0	0	0		0	1				0	0	2
0	0	1	1	0	0	0	0	0	M	2012	1	0	1	0	0	0	0	0	0	0		1	1				0	0	2
0	1	0	0	0	0	0	0	0	F	2014	1	1	0	1	0	0	1	0	0	0		0		0			0	0	3
0	0	0	1	0	0	0	0	0	M	2011	1	0	1	1	0	0	0	0	0	0	0	0	1	1			1	0	2
0	0	1	0	0	0	0	0	0	F	2011	1	1	1	1	0	0	0	0	0	0		0	0	0			0	0	2
0	1	0	0	0	0	0	0	0	M	2015	1	0	1	1	0	0	0	0	0	0		0	0	0			0	0	3
0	0	1	0	0	0	0	0	0	M	2012	1	0	1	1	1	0	0	0	0	0		0	0	0			0	0	2
0	1	0	0	0	0	0	0	1	F	2012	1	0	1	0	1	0	1	0	0	0		0	0				0	0	2
0	0	0	0	1	0	0	0	0	F	2011	1	0	1	1	1	0	0	1	0	0	1	3	8	3		1	1	1	2
0	1	0	0	0	0	0	0	0	F	2012	1	1	1	1	0	1	0	0	0	0		18	19	19	0		0	0	2
0	0	1	1	0	0	1	0	0	M	2012	1	0	1	1	1	1	1	1	0	0		2	0	2	2	0	0	0	2
0	0	1	0	0	0	0	0	0	M	2011	1	0	1	1	0	0	0	0	0	0		3	3	3			0	1	2
0	1	0	0	0	0	0	0	0	F	2012	1	0	1	1	1	0	0	0	0	0		0	0	0			0	0	2
0	0	1	1	0	0	1	0	0	M	2012	1	0	1	0	0	0	0	0	0	0		1	2				0	0	3
0	0	1	0	0	0	0	0	0	F	2014	1	0	1	1	0	1	1	0	0	0		1	1	1	1		0	0	2
0	0	0	1	0	0	0	0	0	M	2012	1	0	1	1	0	0	1	0	0	0		2	2	0			0	0	2
0	0	1	0	0	0	0	0	0	M	2014	1	0	0	1	1	1	0	0	0	0		1		1	1		0	0	2
0	0	0	0	1	0	0	0	0	F	2011	1	0	0	0	1	0	1	0	1	0		0					0	0	2
0	1	0	0	0	0	0	0	0	M	2011	1	1	1	1	0	0	0	1	0	0		1	1	1		0	0	0	2
0	1	0	0	0	0	0	0	0	F	2013	1	0	1	1	0	1	0	0	0	0		2	2	2	2		0	0	3
0	0	1	0	0	0	0	0	0	F	2012	1	0	1	1	0	1	1	0	0	0		0	1	1	1		0	0	2
0	0	1	0	0	0	0	0	0	M	2014	1	1	0	1	1	1	0	0	0	0		1		1	1		0	0	2
0	1	0	0	0	0	0	0	0	F	2012	1	1	1	1	0	1	0	0	0	0		18	18	0	0		0	0	2
0	0	1	0	0	0	0	0	0	F	2011	1	0	1	1	0	0	1	1	0	0		0	0	0		0	0	0	2
0	1	0	0	0	0	0	0	1	F	2012	1	1	1	1	1	0	0	0	0	0		0	0	0			0	0	2
0	1	0	0	0	0	0	0	1	F	2011	1	0	0	1	1	0	1	0	0	0		1		1			0	0	3
0	0	1	0	0	0	0	0	0	M	2013	1	0	0	0	1	0	1	0	0	0		1					0	0	3
0	0	1	0	0	0	0	0	0	F	2014	1	0	1	1	0	0	0	1	0	0		0	1	1		0	0	0	3
0	1	0	0	0	0	0	0	1	M	2011	1	0	1	0	1	0	0	0	0	0		1	1				0	0	3
0	0	1	0	0	0	0	0	0	M	2014	1	1	1	1	1	0	0	0	0	0		1	1	1			0	0	3
0	1	0	0	0	0	0	0	0	F	2014	1	0	1	1	0	0	0	0	0	0		1	2	2			0	0	3
0	0	1	0	0	0	0	0	0	F	2012	1	1	1	1	1	0	1	1	0	0		0	0	0		0	0	0	2
0	1	0	0	0	0	0	0	1	F	2014	1	0	1	1	0	1	1	0	0	0		2	2	2	2		0	0	2
0	0	1	0	0	0	0	0	0	M	2011	1	0	1	1	0	1	0	0	0	0		0	0	0	0		0	0	1
0	0	1	0	0	0	0	0	0	F	2015	1	1	1	1	0	1	0	0	0	0		0	1	1	1		0	0	2
0	0	1	0	0	1	0	0	0	F	2013	1	1	1	1	1	1	1	0	0	0		2	3	0	0		0	0	2
0	0	0	1	0	0	0	0	0	M	2011	1	0	1	1	1	0	0	0	0	0		1	1	1			0	0	2
0	0	1	0	0	0	0	0	0	F	2013	1	0	1	1	0	1	0	0	0	0		1	1	1	0		0	0	2
0	0	1	0	0	0	0	0	0	F	2015	1	0	1	0	0	0	1	0	0	0		0	0				0	0	2
0	1	1	0	0	0	1	0	0	M	2014	1	1	1	0	0	0	1	0	0	0		1	1				0	0	2
0	0	0	1	0	0	1	0	0	F	2014	1	0	1	1	1	1	0	0	0	0		1	4	4	3		0	0	2
0	0	1	0	0	0	0	0	0	M	2013	1	1	1	1	0	0	0	1	0	0		1	0	1		0	0	0	2
0	0	1	0	0	0	0	0	0	M	2016	1	1	1	0	0	0	0	0	0	0		1	1				0	0	3
0	0	1	0	0	0	0	0	0	F	2011	1	0	1	1	1	0	1	1	0	0		19	19	19		0	0	0	1
0	0	1	0	0	0	0	0	0	M	2012	1	0	1	1	0	1	0	0	0	0		0	0	0	0		0	0	2
0	0	1	0	0	0	0	0	0	M	2012	1	0	1	0	1	0	0	1	0	1		2	23			2	0	0	2
0	0	1	0	0	0	0	0	0	M	2013	1	1	1	1	1	0	0	0	0	1		19	6	6			0	0	2
0	0	1	0	0	0	0	0	0	F	2012	1	0	1	1	0	0	0	0	0	0		0	0	0			0	0	2
0	1	0	0	0	0	0	0	0	F	2013	1	1	1	0	1	0	0	0	0	0		1	2				0	0	2
0	0	0	1	0	0	0	0	0	M	2011	1	0	1	1	1	0	0	1	0	0		1	1	1		1	0	0	1
0	0	1	0	0	0	0	0	0	F	2012	1	0	1	1	0	0	0	0	0	0		0	3	0			0	1	2
0	0	0	1	0	0	0	0	0	M	2011	1	1	1	1	1	1	1	1	0	0		12	13	13	5	13	0	0	1
0	0	1	0	0	0	0	0	0	M	2012	1	1	1	1	0	0	0	0	0	0		0	0	0			0	0	2
0	0	1	0	0	0	0	0	0	M	2016	1	1	1	1	0	0	0	0	0	0		0	1	1			0	0	2
0	0	0	1	0	0	0	0	0	F	2012	1	1	1	1	1	1	1	0	0	0		1	13	13	0		0	0	1
0	0	0	0	1	0	0	0	0	F	2013	1	0	1	1	1	1	0	0	0	0		1	2	2	1		0	0	2
0	0	1	0	0	0	0	0	0	M	2016	1	1	1	1	1	0	0	0	0	0		1	0	0			0	0	2
0	1	0	0	0	0	1	0	0	F	2014	1	1	1	1	0	1	0	0	0	0		2	2	2	2		0	0	2
0	0	1	0	0	0	0	0	0	F	2011	1	0	1	1	0	1	1	1	0	0	1	0	0	0	0	0	1	1	1
0	0	1	1	0	0	1	0	0	F	2012	1	1	1	1	1	1	1	0	0	0		3	3	3	3		0	0	2
0	0	1	0	0	0	0	0	0	F	2014	1	1	0	1	1	1	0	0	0	0		0		0	0		0	0	2
0	0	1	0	0	0	0	0	0	M	2011	1	0	1	1	0	0	0	0	0	0		0	0	0			0	0	1
0	0	1	0	0	0	0	0	0	M	2013	1	0	1	1	0	1	1	0	1	0	0	1	2	2	2		1	1	2
0	0	0	0	1	0	0	0	0	M	2013	1	0	0	1	0	1	0	0	0	0		0		0	0		0	0	2
0	0	1	0	0	0	0	0	0	M	2011	1	0	1	1	0	0	1	1	0	0		0	0	0		0	0	0	1
0	0	1	0	0	0	0	0	0	F	2011	1	0	1	1	0	0	0	0	0	0		0	0	0			0	0	1
0	0	1	0	0	0	0	0	0	M	2015	1	0	1	1	0	0	0	0	0	0		0	6	10			0	0	2
0	0	1	0	0	0	0	0	0	F	2011	1	1	1	1	1	1	1	1	0	0	1	0	1	1	0	1	1	1	1
0	0	1	0	0	0	0	0	0	F	2011	1	0	1	1	1	0	0	0	1	0		1	2	2			0	0	1
0	0	1	0	0	0	0	0	0	M	2011	1	0	1	1	0	0	0	0	0	0		1	3	3			0	0	1
0	1	0	0	0	0	0	0	0	M	2012	1	1	1	1	1	1	1	1	0	0	1	3	3	3	3	3	1	0	2
0	1	0	0	0	1	0	0	0	F	2011	1	1	1	1	0	0	0	0	0	0		1	1	1			0	0	1
0	1	0	0	0	0	0	0	0	F	2011	1	0	0	0	1	0	1	0	0	0		1					0	0	1
0	1	0	0	0	0	0	0	0	F	2013	1	0	1	1	1	0	0	0	0	1	0	1	1	1			1	0	2
0	1	0	0	0	0	0	0	0	F	2015	1	0	1	1	1	0	0	0	0	0		2	2	2			0	0	2
0	0	1	0	0	0	0	0	0	M	2013	1	0	1	1	1	0	0	1	0	0	1	1	1	1		1	1	0	2
0	0	1	0	0	0	0	0	0	F	2014	1	0	1	0	1	0	0	1	0	0		1	2			1	0	0	1
0	0	1	0	0	0	0	0	0	M	2013	1	1	0	1	0	1	0	1	0	0		0		1	1	0	0	0	1
0	0	0	1	0	0	0	1	0	M	2013	1	1	1	1	1	1	0	1	0	0		1	2	0	2	0	0	0	1
0	1	0	0	0	0	0	0	0	F	2012	1	0	1	0	0	0	0	0	0	0		0	2				0	0	1
0	0	1	0	0	0	0	0	0	M	2012	1	0	0	1	0	1	0	0	0	0		0		0	0		0	0	1
0	0	0	0	1	0	0	1	0	M	2012	1	0	1	1	0	1	0	0	0	0	1	24	24	0	0		1	1	1
0	0	0	1	0	1	0	0	0	M	2013	1	1	1	1	0	0	0	1	0	0		3	3	3		1	0	0	1
0	0	1	0	0	0	0	0	0	F	2015	1	1	1	1	1	0	0	0	0	0		2	2	2			0	0	2
0	0	1	0	0	0	0	0	0	F	2011	1	0	1	1	0	0	0	0	0	0		0	0	0			0	0	1
0	1	0	0	0	1	0	0	0	F	2011	1	0	1	1	0	0	0	0	0	0		1	1	1			0	0	1
0	0	1	0	0	0	0	0	0	M	2011	1	1	1	1	0	0	0	0	0	0		24	27	3			0	0	1
0	0	1	0	0	0	1	0	0	F	2012	1	1	1	1	0	0	0	0	0	0		1	1	1			0	0	1
0	0	1	0	0	0	0	0	0	F	2014	1	0	1	1	0	0	0	0	0	0		1	1	1			0	0	1
0	0	1	0	0	0	0	0	0	F	2011	1	0	1	1	0	0	0	0	0	0	1	0	4	4			1	1	1
0	0	1	0	0	0	0	0	0	M	2011	1	0	1	1	0	0	0	0	0	0		0	0	0			0	0	1
0	0	1	1	0	0	0	0	0	M	2012	1	0	1	1	0	0	0	1	0	0	1	0	0	0		0	1	1	1
0	0	1	0	0	0	0	0	0	M	2013	1	0	1	1	0	1	0	0	0	0	1	0	0	0	0		1	1	1
0	1	0	0	0	0	0	0	0	M	2014	1	1	1	1	1	1	1	0	0	1		2	2	2	1		0	0	2
0	0	1	0	0	0	0	0	0	F	2012	1	1	1	0	1	1	0	1	0	1	1	20	20		0	0	1	1	1
0	0	1	0	0	0	0	0	0	F	2015	1	1	1	1	1	1	0	0	0	0		22	25	25	25		0	0	2
0	0	0	1	0	0	0	0	0	F	2011	1	0	1	1	1	0	0	1	0	0		1	3	3		3	0	0	1
0	0	1	0	0	0	0	0	0	F	2015	1	0	1	1	0	1	0	0	0	0		1	1	1	1		0	0	2
0	0	1	0	0	0	0	0	1	F	2016	1	0	1	1	0	1	1	1	1	0	0	1	1	1	1	1	1	0	2
0	0	1	0	0	0	0	0	0	F	2012	1	1	1	1	1	1	0	1	0	1		8	14	14	0	0	0	0	1
0	0	0	0	1	0	0	0	0	F	2011	1	1	1	1	1	0	0	1	0	0		10	10	10		0	0	0	1
0	0	1	0	0	0	0	0	0	M	2013	1	0	1	1	0	1	0	0	0	0	1	1	6	6	1		1	1	1
0	1	0	0	0	0	0	0	0	F	2012	1	0	1	1	0	0	0	0	0	0		1	3	3			0	0	1
0	0	1	0	0	0	0	0	0	F	2012	1	1	1	1	0	0	0	0	0	0		0	0	0			0	0	1
0	0	1	0	0	0	0	0	0	M	2014	1	0	1	0	0	0	0	0	0	0		1	2				0	0	1
0	0	1	0	0	0	0	0	0	M	2011	1	1	0	0	1	1	0	1	0	0		0			0	0	0	0	1
0	0	0	0	1	0	0	0	0	F	2011	1	0	1	1	0	0	0	0	0	0	1	0	0	0			1	1	1
0	0	1	0	0	0	0	0	0	F	2014	1	0	1	0	0	0	0	0	0	0		0	0				0	0	1
0	0	1	0	0	0	0	0	0	F	2012	1	0	1	1	0	0	0	0	0	0		0	0	0			0	0	1
0	0	0	1	0	0	0	0	0	F	2012	1	1	0	1	0	1	0	0	1	1	1	0		0	0		1	1	1
0	0	1	0	0	0	0	0	0	M	2013	1	1	0	1	1	0	1	1	1	0		18		0		0	0	0	1
0	1	0	0	0	0	0	1	0	M	2015	1	1	1	1	1	0	0	0	0	0	1	0	0	0			1	1	2
0	0	0	0	1	0	0	0	0	M	2013	1	1	1	1	1	0	0	0	0	0		0	3	10			0	0	1
0	1	0	0	0	0	0	0	0	F	2011	1	1	0	1	1	1	1	0	0	0		0		2	0		0	0	1
0	0	1	0	0	0	0	0	0	F	2013	1	0	1	1	1	1	0	1	0	0		1	1	1	1	1	0	0	1
0	0	0	1	0	0	0	0	0	F	2011	1	0	0	0	1	0	0	0	0	0		1					0	0	1
0	1	0	0	0	0	0	0	0	F	2012	1	1	1	1	0	1	0	1	0	0	1	2	2	2	0	0	1	1	1
0	0	1	0	0	0	0	0	1	M	2012	1	1	1	1	1	1	0	1	0	1	1	19	14	5	5	0	1	1	1
0	1	0	0	0	0	0	0	0	M	2016	1	0	1	1	1	1	1	1	0	0	0	2	13	15	15	0	1	1	2
0	0	1	0	0	0	0	0	0	F	2012	1	0	1	1	0	1	0	0	0	0		0	0	0	0		0	0	1
0	0	1	0	0	0	0	0	0	M	2015	1	0	1	1	0	0	0	0	0	0		0	0	0			0	0	1
0	0	1	0	0	0	0	0	0	F	2012	1	0	1	1	0	0	0	0	0	0		1	1	1			0	0	1
0	0	1	1	0	0	0	1	0	F	2012	1	1	1	1	1	1	1	1	0	1		15	20	20	2	18	0	0	1
0	0	0	0	1	0	0	0	0	F	2013	1	1	1	1	1	0	1	1	0	0		18	25	25		1	0	0	1
0	0	0	0	1	0	0	0	0	F	2015	1	0	1	1	0	1	0	0	0	0	0	1	3	5	5		1	1	2
0	0	0	1	0	0	0	0	0	M	2011	1	0	1	1	1	1	1	1	0	0	0	2	2	2	2	2	1	1	1
0	1	0	0	0	0	0	0	0	F	2013	1	0	0	0	1	1	0	0	0	0		1			1		0	0	1
0	0	1	0	0	0	0	0	0	F	2012	1	0	1	1	1	0	0	1	0	0		0	0	0		0	0	0	1
0	1	0	0	0	0	0	0	0	M	2013	1	0	1	0	1	0	0	1	0	0		1	3			3	0	0	1
0	0	0	1	0	0	0	0	1	M	2012	1	1	1	1	0	0	0	0	0	0		0	0	0			0	0	1
0	0	0	1	0	0	0	0	0	M	2011	1	0	1	1	0	1	0	1	0	0		0	1	1	1	1	0	0	1
0	0	1	0	0	0	0	0	0	M	2012	1	0	1	1	0	0	0	0	0	0		0	0	0			0	0	1
0	1	0	0	0	0	0	0	0	M	2013	1	1	0	1	0	1	0	1	0	1		0		0	0	0	0	0	1
0	0	1	0	0	0	0	0	0	F	2012	1	0	1	1	0	0	0	0	0	0	1	0	0	0			1	1	1
0	0	0	0	1	0	0	0	0	M	2013	1	0	1	1	0	1	0	0	0	0		0	8	8	0		0	0	1
0	0	1	0	0	0	0	0	0	M	2012	1	0	1	1	1	1	0	0	0	0		0	0	0	0		0	0	1
0	1	0	0	0	0	0	0	1	M	2013	1	1	1	1	1	1	0	1	0	0	0	0	0	0	0	0	1	0	2
0	1	0	0	0	0	0	0	0	F	2013	1	1	1	0	1	0	1	0	0	0		0	0				0	0	2
0	0	1	0	0	0	0	0	1	M	2012	1	1	1	1	0	1	0	0	0	0		0	0	0	0		0	1	1
0	0	1	0	0	0	0	0	0	F	2012	1	1	1	1	0	0	0	0	0	0		0	0	0			0	0	1
0	1	0	1	0	0	1	0	0	F	2014	1	1	1	1	0	0	1	0	0	0		1	1	1			0	0	2
0	0	1	0	0	0	0	0	0	F	2014	1	1	0	1	0	0	0	0	0	0		0		0			0	0	1
0	0	1	0	0	0	0	0	0	F	2013	1	0	1	1	1	1	0	1	0	0		1	1	1	1	0	0	0	1
0	0	1	0	0	0	0	0	0	M	2011	1	1	1	1	1	1	1	1	0	0		0	5	5	0	5	0	0	1
0	0	1	0	0	0	0	0	0	M	2013	1	0	1	1	0	0	0	0	0	0	1	1	2	2			1	1	1
0	0	1	0	0	0	0	0	0	M	2012	1	1	1	1	1	0	0	1	0	0		0	0	0		0	0	0	1
0	0	1	1	0	0	0	0	0	M	2011	1	1	1	1	0	0	0	1	0	0	0	1	1	1		0	1	1	1
0	0	1	0	0	0	0	0	0	M	2011	1	1	1	1	0	0	0	1	0	1		0	4	0		0	0	0	1
0	0	1	0	0	0	0	0	0	M	2012	1	0	1	1	0	0	0	0	0	0		0	0	0			0	0	1
0	0	0	1	0	1	0	0	0	F	2012	1	0	1	1	0	1	0	0	0	0		2	2	2	2		0	0	1
0	0	1	0	0	0	0	0	0	F	2011	1	1	1	1	0	1	0	1	0	1		19	3	3	3	2	0	0	1
0	0	0	1	0	0	0	0	0	F	2014	1	0	1	1	1	0	0	1	0	0		2	8	5		0	0	0	1
0	0	1	0	0	0	0	0	0	F	2011	1	0	1	1	0	1	0	0	0	0		3	13	3	0		0	0	1
0	0	1	0	0	0	0	0	0	F	2014	1	1	1	1	1	1	1	1	0	0		0	0	0	0	0	0	0	1
0	0	0	1	0	0	0	0	0	F	2011	1	0	1	1	1	1	1	1	0	0	1	3	3	3	3	3	1	1	1
0	0	1	0	0	0	0	0	0	F	2012	1	1	1	1	0	0	0	0	0	0		0	0	0			0	0	1
0	1	0	0	0	0	0	0	0	F	2012	1	0	1	0	1	1	0	0	0	0		0	0		0		0	0	1
0	0	0	1	0	0	0	0	0	M	2011	1	0	1	1	0	0	0	0	0	0		0	0	0			0	0	1
0	0	0	1	0	0	0	0	0	F	2011	1	1	1	1	0	0	0	1	0	0		14	15	15		2	0	0	1
0	0	1	0	0	0	0	0	0	F	2011	1	1	1	1	0	1	0	1	0	0		24	24	24	0	0	0	0	1
0	0	1	0	0	0	0	0	0	M	2013	1	0	1	0	1	0	0	1	0	1		3	3			3	0	0	1
0	0	0	0	1	1	0	0	0	M	2013	1	1	1	1	1	1	0	0	0	0		26	26	26	26		0	0	1
0	0	0	1	0	0	0	0	0	M	2013	1	0	1	1	0	1	0	0	0	0		1	1	1	1		0	0	1
0	0	0	1	0	0	0	0	0	M	2013	1	0	1	1	0	1	0	0	0	0		0	2	2	2		0	1	1
0	1	0	0	0	0	0	0	0	F	2015	1	0	1	0	1	0	0	0	0	1		1	1				0	0	1
0	0	1	0	0	0	0	0	0	F	2015	1	1	1	1	1	0	1	0	1	0		0	18	0			0	0	2
0	0	1	0	0	0	0	0	0	F	2012	1	0	1	1	1	1	0	1	0	0	1	16	16	16	0	0	1	1	1
0	0	1	0	0	0	0	1	0	F	2013	1	1	1	1	1	0	1	1	0	0		0	1	1		0	0	0	1
0	0	1	0	0	0	0	0	0	F	2015	1	1	1	1	0	0	0	0	0	0	1	1	4	1			1	1	2
0	0	1	0	0	0	0	0	0	M	2011	1	0	1	1	0	1	0	1	0	0		4	5	5	0	0	0	0	1
0	1	0	0	0	0	0	0	1	M	2013	1	0	1	1	0	1	0	0	0	0	1	0	0	0	0		1	1	1
0	0	1	0	0	0	0	0	0	M	2012	1	0	1	1	1	1	0	1	0	1		0	2	2	2	2	0	0	1
0	0	1	0	0	0	0	0	0	F	2011	1	1	1	1	0	1	0	1	0	0	1	7	9	9	0	3	1	1	1
0	0	1	0	0	0	0	0	0	F	2012	1	1	1	1	0	0	0	1	0	0		25	2	2		0	0	0	1
0	1	0	0	0	0	0	0	0	F	2011	1	0	1	1	1	1	0	0	0	0		0	2	2	2		0	0	1
0	0	1	0	0	0	0	0	0	M	2014	1	0	1	1	0	1	1	0	0	0		3	3	3	3		0	0	2
0	0	1	0	0	0	0	0	0	F	2011	1	1	1	1	0	1	0	1	0	0		1	1	1	1	1	0	0	1
0	0	1	0	0	0	0	0	0	F	2012	1	1	1	1	1	1	0	0	0	0	1	21	21	21	21		1	1	1
0	0	1	0	0	0	0	0	0	F	2011	1	1	1	1	0	1	0	0	0	0		28	28	28	1		0	0	1
0	0	1	0	0	0	0	0	0	F	2013	1	1	1	1	0	1	1	1	0	1		2	2	2	2	2	0	0	1
0	1	0	0	0	0	0	0	0	F	2014	1	0	1	0	0	0	0	0	0	0		2	2				0	0	2
0	0	1	0	0	0	0	0	0	F	2013	1	0	1	1	0	1	0	1	0	0	1	1	1	1	1	0	1	0	2
0	1	0	0	0	0	0	0	0	F	2013	1	1	1	1	0	1	0	0	0	0		12	12	12	0		0	0	1
0	0	1	1	0	0	1	0	0	M	2012	1	0	0	1	1	0	0	0	0	0		0		0			0	0	1
0	0	1	0	0	0	0	0	0	M	2014	1	0	0	1	0	0	0	0	0	0		0		0			0	0	1
0	1	0	0	0	0	0	0	0	M	2013	1	1	1	0	0	0	0	1	0	0		1	2			0	0	0	1
0	1	0	0	0	0	0	0	0	F	2011	1	0	1	1	1	0	0	1	0	0		0	0	0		0	0	0	1
0	0	0	0	1	1	0	0	1	F	2016	1	1	1	1	0	1	0	0	0	0		1	2	2	0		0	0	2
0	0	1	0	0	0	0	0	0	F	2012	1	0	1	1	0	0	0	0	0	0		3	6	6			0	0	1
0	0	0	1	0	0	0	0	0	F	2013	1	0	1	1	1	0	0	0	0	0	0	0	11	2			1	1	1
0	1	1	0	0	0	1	0	0	F	2014	1	0	1	1	0	0	0	0	0	0		4	4	4			0	0	1
0	0	0	0	1	0	0	0	0	F	2015	1	0	0	1	1	0	0	0	0	0		14		0			0	0	2
0	0	0	0	1	0	0	0	0	F	2013	1	1	1	1	1	1	1	0	0	1	0	2	3	3	2		1	1	1
0	0	1	0	0	0	0	0	0	F	2011	1	0	1	1	0	1	0	0	0	1		24	27	27	4		0	0	1
0	1	0	0	0	0	0	0	0	F	2012	1	0	1	1	0	1	0	1	0	1		2	12	6	0	9	0	0	1
0	0	1	0	0	0	0	0	0	M	2011	1	0	1	1	0	1	0	1	0	1		0	0	0	0	0	0	0	1
0	0	1	0	0	0	0	0	0	M	2011	1	1	1	1	0	0	0	0	0	1		21	3	3			0	0	1
0	0	1	0	0	0	0	0	0	M	2011	1	0	1	1	0	0	0	0	0	0	0	1	2	2			1	1	1
0	1	1	0	0	0	0	0	0	M	2012	1	1	1	1	0	1	1	1	0	0		1	2	2	2	0	0	0	1
0	1	0	0	0	0	0	0	0	M	2011	1	0	1	1	0	1	0	0	0	0		0	0	0	0		0	0	1
0	0	1	0	0	1	0	0	0	M	2012	1	1	1	1	0	1	0	0	0	0		1	1	1	1		0	0	1
0	0	1	0	0	0	0	0	0	M	2011	1	1	1	1	0	0	0	0	1	0		1	1	1			0	0	1
0	0	0	1	0	0	1	0	0	M	2012	1	1	1	1	0	0	0	0	0	1	1	0	6	0			1	1	1
0	1	0	0	0	0	0	0	0	F	2012	1	1	1	1	0	1	0	0	0	0		2	27	2	2		0	0	1
0	0	1	1	0	0	0	0	0	F	2015	1	0	1	1	1	0	1	0	0	0		12	11	11			0	0	1
0	0	1	0	0	0	0	0	0	M	2011	1	1	1	0	0	0	0	1	0	0		2	0			1	0	0	1
0	0	0	1	0	0	0	0	0	M	2012	1	1	1	1	1	1	0	1	0	0		1	5	0	0	5	0	1	1
0	0	1	0	0	0	0	0	0	M	2015	1	0	1	1	0	0	0	0	0	0		0	0	0			0	0	2
0	0	0	1	0	0	0	0	0	F	2011	1	1	1	1	0	1	0	1	0	0		1	1	1	1	1	0	0	1
0	0	1	0	0	0	0	0	0	F	2012	1	0	1	1	0	1	0	0	0	0	1	1	23	23	1		1	1	1
0	1	0	0	0	0	0	0	0	F	2012	1	1	1	1	0	1	0	1	0	0	1	24	26	26	0	2	1	1	1
0	0	0	0	1	1	0	0	0	F	2013	1	1	1	1	0	1	0	0	0	0	1	13	22	22	21		1	1	1
0	0	1	0	0	0	0	0	0	F	2014	1	0	1	1	0	1	0	0	0	0		2	5	3	1		0	0	1
0	1	0	0	0	0	0	0	0	M	2013	1	0	1	1	1	0	0	0	0	0		0	15	0			0	0	1
0	0	0	1	0	0	0	0	0	M	2011	1	0	1	1	0	0	0	0	0	0		2	3	3			0	0	1
0	0	1	0	0	0	0	0	0	M	2014	1	1	1	1	0	1	0	0	0	0		1	1	1	1		0	0	1
0	0	1	0	0	0	0	0	0	F	2011	1	1	1	1	0	1	0	1	0	1		7	18	24	18	1	0	0	1
0	0	1	0	0	0	0	0	0	F	2012	1	1	1	1	0	0	0	1	0	0		27	1	1		1	0	0	1
0	0	1	0	0	0	0	0	0	F	2014	1	0	1	1	0	0	0	0	0	0		0	1	1			0	0	1
0	0	1	0	0	0	0	0	0	F	2014	1	0	1	0	0	0	0	0	0	0		1	2				0	0	2
0	0	1	0	0	0	0	0	0	F	2011	1	1	1	1	1	0	0	1	0	0		1	2	2		0	0	0	1
0	0	1		0	0	0	0	0	F	2011	1	0	1	1	0	1	0	0	0	0		2	2	2	2		0	0	1
0	1	0	0	0	0	0	0	0	M	2013	1	0	1	1	1	1	0	0	0	0		2	2	2	2		0	0	1
0	1	0	0	0	0	0	0	0	M	2011	1	0	1	1	0	0	0	0	0	0		2	15	15			0	0	1
0	0	1	0	0	0	0	0	0	M	2011	1	1	1	1	1	0	0	0	0	0		0	0	0			0	0	1
0	0	1	0	0	0	0	0	0	F	2013	1	0	1	1	0	1	0	1	0	0	0	17	25	25	0	7	1	1	1
0	0	1	1	0	0	1	0	0	M	2012	1	1	1	1	0	1	0	1	0	0	1	0	4	4	0	0	1	1	1
0	0	0	0	1	0	0	0	0	M	2013	1	1	0	0	0	0	0	1	0	0		0				0	0	0	1
0	0	1	0	0	0	0	0	0	F	2015	1	0	1	1	1	0	1	0	0	0		1	1	1			0	0	2
0	1	1	0	0	0	0	0	0	F	2015	1	0	1	1	0	0	0	0	0	0		1	1	1			0	0	2
0	1	0	0	0	0	0	0	0	M	2013	1	1	1	1	1	0	0	1	0	0		1	1	1		0	0	0	1
0	0	1	0	0	0	0	0	0	F	2011	1	1	1	1	0	0	0	0	0	0		2	3	3			0	0	1
0	0	1	0	0	0	0	0	0	F	2012	1	0	1	1	0	0	0	0	0	0		0	3	3			0	0	1
0	0	1	0	0	0	0	0	0	M	2012	1	1	0	1	1	0	1	0	0	0		0		0			0	0	1
0	0	1	0	0	0	0	0	0	F	2014	1	0	1	1	0	1	0	0	0	0		0	0	0	0		0	0	1
0	1	0	0	0	0	0	0	0	M	2012	1	1	1	0	0	0	0	0	0	0		0	0				0	0	1
0	0	0	0	1	0	0	0	0	M	2015	1	1	1	1	0	1	0	0	0	0		3	3	3	1		0	0	1
0	0	0	0	1	0	0	0	0	F	2011	1	0	1	1	0	1	0	0	0	0	0	0	6	6	0		1	1	1
0	0	0	1	0	0	0	1	0	F	2013	1	0	1	1	0	0	0	0	0	0		1	2	2			0	0	1
0	0	1	0	0	0	0	0	0	F	2013	1	0	1	1	0	1	0	1	0	0		0	1	1	1	1	0	0	1
0	0	1	0	0	0	0	0	0	F	2011	1	1	1	1	0	1	0	0	0	0	1	2	5	5	1		1	0	1
0	0	1	0	0	0	0	0	0	M	2011	1	1	1	1	0	0	0	1	0	0		27	28	0		0	0	0	1
0	0	1	0	0	0	0	0	0	M	2012	1	0	1	1	0	1	0	1	0	0		2	2	2	2	0	0	0	1
0	1	0	0	0	0	0	0	0	M	2012	1	0	1	1	0	0	1	0	0	0		3	22	0			0	0	1
0	0	0	1	0	0	0	0	0	F	2011	1	0	1	1	0	0	0	0	0	0		1	3	3			0	0	1
0	0	0	0	1	0	0	0	0	M	2013	1	0	1	1	0	0	0	0	0	0	1	27	27	27			1	0	1
0	0	1	1	0	0	0	0	0	M	2012	1	1	1	1	1	0	0	1	0	0		10	10	10		0	0	0	1
0	0	0	0	1	0	0	0	0	M	2016	1	1	0	0	1	0	0	0	0	0		0					0	0	2
0	0	1	0	0	0	0	0	0	F	2014	1	0	1	1	1	1	0	0	0	0		26	14	26	0		0	0	2
0	0	1	1	0	0	0	0	0	F	2012	1	0	1	1	0	0	0	0	0	1		1	1	1			0	0	1
0	0	1	0	0	1	0	0	0	M	2011	1	1	1	1	0	0	0	0	0	0		1	3	3			0	0	1
0	1	0	0	0	0	0	0	0	M	2012	1	0	1	1	0	0	0	0	0	0		0	0	0			0	0	1
0	0	1	0	0	0	0	0	0	M	2014	1	0	1	0	0	0	0	0	0	0		1	2				0	0	1
0	0	1	0	0	0	0	0	0	M	2012	1	0	1	1	0	0	0	1	0	1	1	19	9	9		0	1	1	1
0	0	1	0	0	0	0	0	0	M	2012	1	0	1	1	0	0	0	1	0	0		0	0	0		0	0	0	1
0	0	1	0	0	0	0	0	0	M	2013	1	0	1	1	0	0	0	1	0	0		2	2	2		1	0	0	1
0	1	0	0	0	0	0	0	0	M	2013	1	0	1	1	1	1	0	0	0	0		1	6	1	0		0	0	1
0	0	1	0	0	0	0	0	0	F	2015	1	0	1	1	1	0	0	1	0	0		0	1	1		1	0	0	1
0	0	1	0	0	0	0	0	0	F	2012	1	0	1	1	0	0	0	0	0	1		26	26	26			0	0	1
0	1	0	0	0	0	0	0	0	F	2012	1	0	1	1	0	1	0	1	0	0	1	10	10	4	0	13	1	1	1
0	0	1	0	0	0	0	0	0	M	2012	1	1	1	1	0	1	0	0	0	0		0	2	2	0		0	0	1
0	0	0	0	1	0	0	0	0	M	2016	1	1	1	1	1	0	0	0	0	0		0	0	0			0	0	2
0	0	0	1	0	0	0	0	0	M	2012	1	1	1	1	0	1	0	1	0	0		18	18	18	0	0	0	0	1
0	1	0	0	0	0	0	0	1	M	2012	1	1	0	1	0	1	0	0	0	0	1	2		0	2		1	0	1
0	0	1	0	0	0	0	0	0	M	2013	1	1	1	1	0	1	0	1	1	1	1	10	10	10	10	1	1	0	1
0	0	1	0	0	0	0	0	0	M	2011	1	1	1	1	0	1	0	0	1	1	1	28	28	6	1		1	1	1
0	0	1	0	0	0	0	0	0	M	2012	1	1	0	1	0	0	0	0	0	0		0		0			0	0	1
0	1	0	0	0	0	0	0	0	F	2013	1	1	0	1	0	0	0	1	0	1		3		3		3	0	0	1
0	0	1	0	0	0	0	0	0	M	2012	1	0	1	1	0	1	0	0	0	0		0	0	0	0		0	0	1
0	0	1	0	0	0	0	0	0	M	2012	1	1	1	1	0	0	0	0	0	1		1	1	1			0	0	1
0	1	0	0	0	0	0	0	0	F	2012	1	0	1	1	0	1	0	0	0	1		3	3	3	3		0	0	1
0	0	1	0	0	0	0	0	0	F	2013	1	0	1	1	0	0	0	0	0	0		1	18	2			0	0	1
0	1	0	0	0	0	0	0	0	M	2013	1	0	1	1	0	1	0	0	0	0		0	1	1	1		0	0	1
0	1	1	1	0	0	0	1	0	M	2016	1	0	1	1	0	1	0	0	0	0		0	1	1	1		0	0	2
0	0	0	1	0	0	0	0	0	F	2015	1	1	1	1	1	0	0	0	0	0		23	23	23			0	0	1
0	0	1	0	0	0	0	0	0	F	2014	1	0	1	0	0	0	0	0	0	0		0	6				0	1	1
0	0	1	0	0	0	0	0	0	F	2015	1	0	1	1	0	0	0	0	0	0		0	1	1			0	0	1
0	0	1	0	0	0	0	0	0	M	2014	1	0	1	1	0	1	0	1	0	0		1	1	1	1	1	0	0	1
0	0	0	0	1	0	0	0	0	F	2015	1	0	1	1	0	1	1	0	0	0		1	1	1	1		0	0	1
0	0	1	0	0	0	0	0	0	F	2014	1	1	1	1	0	1	0	0	0	0	1	0	1	1	1		1	1	1
0	1	0	0	0	0	0	0	1	F	2015	1	1	1	1	1	1	0	1	0	0	1	18	22	18	2	0	1	1	1
0	0	1	0	0	0	0	0	0	F	2015	1	1	1	1	1	1	0	0	0	0		3	3	4	0		0	0	1
0	0	1	0	0	0	0	0	0	M	2015	1	0	1	1	0	0	0	0	0	0	1	1	1	1			1	1	1
0	1	0	0	0	0	0	0	0	M	2015	1	0	1	1	0	1	0	0	0	0	0	1	10	10	0		1	1	1
0	0	0	0	1	0	0	0	0	M	2015	1	0	1	1	0	0	0	1	0	0		0	2	2		0	0	0	1
0	0	1	0	0	0	0	0	0	M	2015	1	1	1	1	0	1	0	0	0	0		0	3	3	3		0	0	1
0	0	0	1	0	0	0	0	0	F	2013	1	1	0	1	0	0	0	1	0	0		1		1		1	0	0	1
0	0	1	0	0	0	0	0	0	F	2014	1	1	1	0	0	0	0	0	0	0		0	0				0	0	1
0	0	0	1	0	0	0	0	0	F	2016	1	1	1	1	0	0	0	0	0	0		0	0	0			0	0	1
0	0	0	0	1	0	0	0	0	M	2014	1	1	1	1	0	1	0	0	0	0		0	2	2	2		0	0	1
0	1	0	0	0	0	0	0	0	F	2013	1	0	1	1	1	0	0	0	0	0		2	18	2			0	0	1
0	0	1	0	0	0	0	0	0	F	2013	1	0	1	1	0	0	0	0	0	0		1	2	2			0	0	1
0	0	0	1	0	0	0	0	0	F	2014	1	0	1	1	0	0	0	0	0	0		1	1	1			0	0	2
0	1	0	0	0	0	0	0	0	F	2014	1	0	1	1	0	0	1	0	0	0		3	3	3			0	0	2
0	0	1	1	0	0	0	0	0	F	2012	1	1	1	1	0	0	0	0	0	0		1	1	1			0	0	1
0	0	1	0	0	0	1	0	0	M	2012	1	1	1	1	0	1	0	0	0	1		5	5	7	5		0	0	1
0	1	0	0	0	0	0	0	0	M	2012	1	0	1	1	0	0	0	0	0	1		0	20	20			0	0	1
0	0	1	0	0	0	0	0	0	M	2012	1	0	1	1	0	0	0	0	0	0		1	5	5			0	0	1
0	0	0	0	1	0	0	0	0	M	2013	1	0	1	1	0	1	0	1	0	0	1	24	25	25	0	0	1	1	1
0	0	1	0	0	1	0	0	0	F	2015	1	1	1	1	0	1	0	0	0	0		1	1	1	1		0	0	1
0	0	0	1	0	0	0	0	0	M	2013	1	1	1	1	0	0	0	1	0	1		0	3	3		3	0	0	1
0	0	1	0	0	0	0	0	0	F	2013	1	0	1	1	0	1	0	0	0	0		1	5	5	1		0	0	1
0	0	0	0	1	0	0	0	0	M	2015	1	1	1	1	0	1	0	1	0	0		9	9	11	0	0	0	0	1
0	0	1	0	0	0	0	0	0	M	2014	1	1	1	0	0	1	1	0	1	0		18	3		3		0	0	2
0	1	0	0	0	0	0	0	0	F	2012	1	0	1	1	0	0	0	0	0	0	1	1	1	1			1	1	1
0	1	0	0	0	0	0	0	0	F	2016	1	0	1	1	1	1	0	0	0	0		1	1	1	1		0	0	1
0	0	1	0	0	0	0	0	0	F	2012	1	0	0	1	0	1	0	1	0	0		10		8	5	0	0	0	1
0	0	1	0	0	0	0	0	0	M	2015	1	0	1	0	0	1	0	0	0	0		1	1		1		0	0	1
0	0	1	0	0	0	0	0	1	F	2012	1	0	1	1	0	1	0	1	0	0		16	1	17	1	17	0	0	1
0	1	0	0	0	0	0	0	0	M	2013	1	1	1	0	0	0	0	1	0	0		2	0			0	0	0	1
0	0	1	0	0	0	0	0	0	M	2014	1	0	1	1	0	1	0	0	0	0		3	3	3	3		0	0	1
0	1	0	0	0	0	0	0	0	M	2015	1	0	0	1	0	1	0	0	0	0		3		7	7		0	0	1
0	0	1	0	0	0	0	1	0	M	2013	1	1	1	1	0	1	0	0	0	0		1	2	0	2		0	0	1
0	1	0	0	0	0	0	0	0	M	2013	1	1	1	1	0	1	0	0	0	0		0	26	26	0		0	0	1
0	0	1	0	0	0	0	0	0	F	2014	1	1	1	1	0	0	0	0	0	0		1	28	28			0	0	1
0	0	0	1	0	0	0	0	1	F	2013	1	1	1	1	0	1	0	1	1	1	1	7	7	8	1	3	1	1	1
0	1	0	0	0	0	0	0	0	M	2012	1	0	0	0	0	0	0	0	1	1		0					0	0	1
0	0	0	0	1	0	0	0	0	F	2015	1	1	1	1	0	1	0	0	0	0		22	22	22	22		0	0	1
0	1	0	0	0	0	0	0	0	F	2015	1	0	1	0	1	0	0	0	0	0		0	0				0	0	1
0	0	1	1	0	0	0	0	0	M	2012	1	0	0	0	0	0	0	1	0	0		3				0	0	0	1
0	0	1	0	0	0	0	0	0	M	2013	1	1	0	1	0	1	0	0	0	0		1		1	0		0	0	1
0	0	1	0	0	0	0	0	0	M	2015	1	1	1	1	0	1	0	0	0	0		0	0	0	0		0	0	1
0	0	1	1	0	0	0	0	0	M	2012	0	0	1	1	0	1	0	1	1	0	1		21	18	0	4	1	1	1
0	0	1	0	0	0	0	0	0	M	2012	1	1	1	0	0	0	0	1	0	0		18	0			0	0	0	1
0	0	0	0	1	0	0	0	0	F	2013	1	1	1	1	0	1	0	1	0	1	1	22	23	23	11	0	1	1	1
0	0	1	0	0	0	0	0	0	F	2014	1	1	0	0	0	0	0	0	0	0		0					0	0	1
0	0	1	0	0	0	0	0	0	M	2013	1	0	1	1	0	1	0	0	0	0		1	1	1	1		0	0	1
0	0	1	0	0	0	0	0	0	M	2014	1	0	1	1	0	1	0	0	0	0		1	1	1	1		0	0	1
0	0	1	0	0	0	0	0	0	M	2016	1	1	1	1	0	1	0	0	0	0		0	6	6	3		0	0	1
0	0	1	0	0	0	0	0	0	M	2012	1	0	1	1	0	1	0	0	0	0		2	15	11	4		0	0	1
0	1	0	0	0	0	0	1	0	F	2015	1	0	1	1	0	0	0	0	0	0		1	1	1			0	0	1
0	1	0	0	0	0	0	0	0	M	2014	1	1	1	1	0	1	0	0	0	0		2	2	2	2		0	0	1
0	0	1	0	0	0	0	0	0	F	2014	1	0	1	1	0	0	0	0	0	0		1	1	1			0	0	1
0	1	0	0	0	0	0	0	0	F	2012	1	0	1	1	0	1	0	0	1	0	1	4	5	5	7		1	1	1
0	0	1	0	0	0	0	0	0	F	2014	1	0	1	1	0	1	0	0	0	0		0	0	1	1		0	0	1
0	0	1	0	0	0	0	0	0	F	2015	1	0	1	1	0	1	0	0	1	0	1	0	11	11	10		1	1	1
0	0	1	0	0	0	0	0	0	F	2016	1	0	1	1	0	0	0	0	0	0		1	1	1			0	0	1
0	1	0	0	0	0	0	0	0	F	2012	1	1	0	1	0	1	0	0	0	0		0		4	4		0	0	1
0	1	0	0	0	0	0	0	0	F	2014	1	1	0	0	0	0	0	0	0	0		18					0	0	1
0	1	0	0	0	0	0	0	0	F	2013	1	1	1	1	0	1	0	1	0	0		2	2	1	1	1	0	1	1
0	0	1	0	0	0	0	0	0	F	2014	1	0	0	1	0	0	0	0	0	0		1		1			0	0	1
0	1	0	0	0	0	0	0	0	M	2013	1	1	1	1	0	1	0	0	0	1	0	24	25	25	1		1	1	1
0	0	0	0	1	0	0	0	0	M	2015	1	1	1	1	0	0	0	0	0	0		2	2	20			0	0	1
0	0	1	0	0	0	0	0	0	M	2015	1	1	1	1	0	0	0	0	0	0		0	0	0			0	0	1
0	0	1	0	0	0	0	0	0	F	2013	1	0	1	1	0	1	0	0	0	0		28	28	28	28		0	0	1
0	1	0	0	0	0	0	0	0	F	2014	1	1	1	1	0	1	0	0	0	0		0	22	22	0		0	0	1
0	1	0	0	0	0	1	0	0	F	2014	1	1	1	1	0	1	0	0	0	1		3	2	3	2		0	0	1
0	0	0	0	1	0	0	0	0	F	2015	1	1	0	1	0	0	0	1	0	0		0		0		0	0	0	1
0	0	1	0	0	0	0	0	0	F	2015	1	1	1	1	0	1	0	0	0	0		2	2	2	2		0	0	1
0	0	1	0	0	0	0	0	1	F	2016	1	1	1	1	0	0	0	0	0	0		0	7	1			0	0	1
0	0	1	0	0	0	0	0	0	F	2015	1	1	1	1	0	0	0	0	0	0		2	5	6			0	0	1
0	0	1	0	0	0	0	0	0	M	2013	1	0	1	1	0	1	0	1	0	0		25	3	25	25	23	0	0	1
0	1	0	0	0	0	0	0	0	M	2015	1	0	1	1	0	0	0	0	0	0		20	20	1			0	0	1
0	1	0	0	0	0	0	0	1	M	2013	1	0	1	0	0	0	0	0	0	0		0	1				0	0	1
0	0	0	0	1	0	0	0	0	M	2014	1	0	1	1	0	0	0	0	0	0		1	3	3			0	0	1
0	1	0	0	0	0	0	0	0	F	2013	1	0	1	0	1	0	0	1	0	0		3	3			1	0	0	1
0	0	1	0	0	0	0	0	0	F	2014	1	1	1	1	0	0	0	0	0	0		0	12	12			0	0	1
0	1	0	0	0	0	0	0	0	M	2013	1	0	1	1	0	1	0	0	0	0		1	2	2	2		0	0	1
0	1	0	0	0	0	0	0	0	M	2013	1	1	1	1	0	0	0	0	0	0	1	2	2	2			1	1	1
0	1	0	0	0	0	0	0	1	M	2013	1	1	1	1	0	0	0	1	1	0	1	4	4	0		0	1	1	1
0	0	0	0	1	0	0	0	0	M	2015	1	1	1	1	0	1	0	0	0	0	1	12	12	12	12		1	1	1
0	0	1	0	0	0	0	0	0	M	2013	1	1	1	1	0	1	0	0	0	0		1	1	1	1		0	0	1
0	1	0	0	1	0	0	0	0	M	2013	1	0	1	1	0	0	0	0	0	0		1	1	1			0	0	1
0	1	0	0	0	1	0	0	0	F	2013	1	0	1	1	0	1	0	0	0	0		2	2	2	2		0	0	1
0	1	0	0	0	0	0	0	0	M	2016	1	1	1	1	0	1	0	0	0	0		0	0	0	0		0	0	1
0	0	1	0	0	0	0	0	0	M	2015	1	0	0	1	0	1	0	0	0	0		0		0	0		0	0	1
0	1	0	0	0	0	0	1	0	M	2013	1	0	1	1	0	1	0	0	0	0	1	5	7	7	5		1	1	1
0	1	0	0	0	0	0	0	0	M	2015	1	0	1	1	0	0	0	0	0	1	0	0	5	5			1	1	1
0	1	0	0	0	0	0	0	0	F	2013	1	0	1	1	0	1	0	1	0	0	0	1	1	1	1	0	1	1	1
0	0	1	0	0	0	0	0	0	M	2014	1	1	1	1	0	0	0	1	0	0	1	0	2	2		0	1	1	1
0	0	0	0	1	0	0	0	0	M	2015	1	1	1	1	0	0	0	0	0	1		25	1	1			0	0	1
0	0	0	1	0	0	0	0	0	F	2013	1	0	1	1	0	1	0	0	0	0	0	0	5	5	5		1	1	1
0	1	0	0	0	0	0	0	0	M	2013	1	1	0	0	0	0	0	0	0	0		1					0	0	1
0	0	0	0	1	0	0	0	0	M	2015	1	0	1	1	0	1	0	0	0	0		2	2	2	2		0	0	1
0	1	0	0	0	0	0	0	0	F	2013	1	0	1	1	0	0	0	1	0	1		1	5	5		1	0	0	1
0	1	0	0	0	0	0	0	1	F	2015	1	1	1	1	0	0	0	0	0	0		0	0	0			0	0	1
0	1	0	0	0	0	0	0	0	F	2014	1	0	1	1	0	1	0	0	0	0		1	1	1	1		0	0	1
0	0	0	0	1	0	0	0	0	F	2015	1	1	1	1	0	1	0	0	0	1		11	11	11	1		0	0	1
0	0	0	0	1	0	0	0	0	F	2013	1	1	1	1	0	1	0	0	0	0		1	1	13	13		0	0	1
0	0	1	0	0	0	0	0	0	M	2014	1	1	1	1	0	1	0	1	1	0	1	26	27	23	1	0	1	1	1
0	0	1	1	1	0	0	0	0	M	2014	1	1	1	0	0	0	0	0	0	0		1	1				0	0	1
0	1	0	0	0	0	0	0	0	F	2013	1	1	1	1	0	0	0	1	0	0		0	0	26		0	0	0	1
0	0	0	0	1	0	0	0	0	F	2014	1	0	1	1	0	1	0	0	0	0	0	0	0	0	0		1	1	1
0	1	0	0	0	0	0	0	0	M	2013	1	0	0	0	0	0	0	0	0	0		0					0	0	1
0	0	0	0	1	1	0	0	0	F	2016	1	0	1	1	1	1	0	0	0	0		0	2	2	2		0	0	2
0	0	1	0	0	0	0	0	0	F	2015	1	0	1	1	0	0	0	0	0	0		1	2	4			0	0	1
0	0	1	0	0	0	0	0	0	F	2015	1	0	1	1	0	1	0	0	0	0		0	1	1	1		0	0	1
0	1	1	0	0	0	0	0	0	M	2016	1	0	1	1	1	1	0	0	0	0		20	1	10	0		0	0	2
0	0	0	0	1	0	0	0	0	F	2015	1	1	1	1	0	1	0	0	0	0		1	1	1	1		0	0	1
0	1	0	0	0	0	0	0	1	M	2013	1	0	1	1	0	0	0	0	0	0	0	2	3	3			1	1	1
0	0	0	1	0	0	0	0	0	F	2013	1	1	1	1	0	1	0	0	1	0		28	28	0	0		0	0	1
0	0	1	0	0	0	0	0	0	F	2014	1	1	1	1	0	0	0	0	0	0		18	18	2			0	0	1
0	1	0	0	0	0	0	0	0	F	2014	1	1	1	0	0	0	0	0	0	0		2	2				0	0	1
0	1	0	0	0	0	0	0	1	F	2014	1	1	1	1	0	0	0	0	0	0	1	3	4	4			1	1	1
0	0	0	0	1	0	0	0	0	F	2015	1	0	1	1	0	1	0	1	0	0		0	0	0	0	0	0	0	1
0	0	0	1	0	0	0	0	0	M	2014	1	0	0	0	0	0	0	0	0	0		1					0	0	1
0	1	0	0	0	0	0	0	1	M	2013	1	0	1	1	0	0	0	0	0	0	0	3	3	3			1	1	1
0	0	1	0	0	0	0	0	0	M	2014	1	1	0	1	0	0	0	1	0	0		1		1		0	0	0	1
0	1	0	0	0	0	0	0	1	M	2013	1	0	1	1	0	1	0	1	0	0	1	1	24	17	17	4	1	1	1
0	0	1	0	0	0	0	0	0	M	2014	1	1	1	1	0	1	0	0	0	0		1	1	1	1		0	0	1
0	1	0	0	0	0	0	0	0	M	2014	1	1	1	1	0	0	0	0	0	0		0	0	0			0	0	1
0	0	0	0	1	0	0	0	0	F	2015	1	0	1	1	0	1	0	0	0	0		4	24	24	24		0	0	1
0	0	1	0	0	0	0	0	0	M	2014	1	1	1	1	0	1	0	0	0	0		6	6	6	0		0	0	1
0	1	0	0	0	0	0	0	0	F	2014	1	1	1	1	0	1	0	0	0	0		1	1	1	1		0	0	1
0	0	1	0	0	0	0	0	0	F	2014	1	0	1	0	0	0	0	0	0	0	0	2	2				1	1	1
0	1	0	0	0	0	0	0	0	F	2014	1	1	1	1	0	1	0	1	0	0		2	1	2	1	0	0	1	1
0	0	0	0	1	0	0	0	0	M	2013	1	0	1	1	0	0	0	0	0	0		1	20	0			0	0	1
0	0	0	0	1	0	0	0	0	F	2014	1	1	1	1	0	1	0	0	0	0	1	8	0	8	7		1	1	1
0	1	0	0	0	0	0	0	0	M	2013	1	1	1	1	0	1	0	0	0	0		2	3	1	0		0	0	1
0	0	1	0	0	0	0	0	0	M	2014	1	1	1	0	0	0	0	0	0	1		2	15				0	0	1
0	1	0	0	0	0	0	0	0	M	2014	1	1	1	1	0	0	0	0	0	0		3	2	3			0	0	1
0	0	1	0	0	0	0	0	0	F	2014	1	1	1	1	0	0	0	0	0	0		8	0	0			0	0	1
0	0	1	0	0	0	0	0	0	F	2015	1	1	1	0	0	0	0	0	0	0		11	0				0	0	1
0	0	1	0	0	0	0	0	0	M	2014	1	1	1	1	0	0	0	0	0	0		2	4	3			0	0	1
0	0	1	0	0	0	0	0	0	M	2014	1	1	1	1	0	1	0	1	0	1		5	5	5	2	4	0	0	1
0	0	1	0	0	0	0	0	0	F	2016	1	1	1	1	0	1	0	0	0	0		1	6	6	2		0	0	1
0	0	1	0	0	0	0	0	1	F	2014	1	1	1	1	0	1	0	0	0	1		25	28	28	25		0	1	1
0	0	1	0	0	0	0	0	0	M	2014	1	1	1	1	0	1	0	0	0	0		1	1	1	1		0	0	1
0	1	0	0	0	0	0	0	0	F	2014	1	0	0	1	0	0	0	0	0	0		0		0			0	0	1
0	0	1	0	0	0	0	0	0	M	2014	1	1	1	1	0	1	0	0	0	0	1	17	17	17	0		1	1	1
0	0	1	0	0	0	0	0	0	F	2014	1	1	1	1	0	1	0	1	0	0		1	2	2	5	0	0	0	1
0	0	0	1	0	0	0	0	0	F	2016	1	1	1	1	0	0	0	0	0	0		0	27	27			0	0	1
0	0	1	0	0	0	0	0	0	F	2014	1	0	1	1	0	0	0	0	0	1		1	3	3			0	0	1
0	1	0	0	0	0	0	0	0	F	2014	1	0	1	1	0	1	0	0	0	0		1	1	1	1		0	0	1
0	0	1	0	0	0	0	0	0	F	2014	1	0	1	1	0	1	0	0	0	0		0	0	0	0		0	0	1
0	1	0	0	0	0	0	0	0	M	2014	1	1	1	1	0	1	0	0	0	0		1	1	1	1		0	0	1
0	0	1	0	0	0	0	0	1	M	2015	1	0	1	0	0	0	0	0	0	0		0	0				0	0	1
0	1	0	0	0	0	0	0	0	M	2015	1	1	1	0	0	0	0	0	0	0		1	1				0	0	1
0	1	0	0	0	0	0	0	0	F	2014	1	0	1	1	0	1	0	1	0	0		1	0	1	1	1	0	0	1
0	0	0	0	1	0	0	0	0	F	2015	1	0	0	1	0	1	0	1	0	1		2		2	2	2	0	0	1
0	0	1	0	0	0	0	0	0	F	2016	1	1	1	0	1	1	0	0	0	0		28	28		0		0	0	1
0	1	0	0	0	0	0	0	0	F	2016	1	1	0	1	0	1	0	0	0	1		0		0	0		0	0	1
0	1	0	0	0	1	0	0	0	M	2014	1	0	1	0	0	0	0	0	0	0		0	0				0	0	1
0	0	1	0	0	0	0	0	0	F	2015	1	1	1	1	0	1	0	0	0	0		26	25	25	25		0	0	1
0	1	0	0	0	0	0	0	0	F	2014	1	1	1	0	0	0	0	0	0	0		2	2				0	0	1
0	0	1	0	0	0	0	0	0	F	2015	1	0	1	1	0	0	0	0	0	0		2	2	2			0	0	1
0	1	0	0	0	0	0	1	0	M	2015	1	0	1	1	0	0	0	0	0	0		0	0	0			0	0	1
0	0	1	0	0	0	0	0	0	M	2016	1	1	1	1	0	1	0	0	0	0		1	2	2	2		0	0	1
0	0	1	0	0	0	0	0	0	M	2014	1	1	1	0	0	0	0	0	0	0		23	2				0	0	1
0	0	1	0	0	0	0	0	1	F	2016	1	1	1	1	0	0	0	0	0	0		0	0	0			0	0	1
0	0	1	0	0	0	0	0	0	M	2015	1	0	1	1	0	1	0	0	0	0	1	1	1	1	1		1	1	1
0	1	0	0	0	0	0	0	0	F	2014	1	1	1	1	0	0	0	0	1	0		16	0	16			0	0	1
0	0	0	0	1	0	0	0	0	F	2015	1	1	0	1	0	1	0	0	0	0		1		1	1		0	0	1
0	1	1	0	0	0	0	0	0	F	2015	1	1	0	1	0	0	0	0	0	0		0		0			0	0	1
0	0	0	0	1	0	0	0	1	F	2014	1	1	1	1	0	1	0	1	0	0		28	1	1	1	0	0	0	1
0	0	0	1	0	0	0	0	0	M	2014	1	0	1	1	0	1	0	0	0	0	1	0	10	10	0		1	1	1
0	1	0	0	0	0	0	0	0	F	2015	1	0	1	1	0	1	0	0	0	0		1	1	1	0		0	0	2
0	0	0	0	1	0	0	0	0	F	2015	1	0	1	1	0	0	0	0	0	0		1	1	1			0	0	1
0	0	0	1	0	0	0	0	0	F	2016	1	1	0	0	1	0	0	0	0	0		0					0	0	2
0	0	0	0	1	0	0	0	0	M	2016	1	0	1	1	1	1	0	0	0	0		0	0	0	0		0	0	2
0	0	1	0	0	0	0	0	0	M	2015	1	0	1	0	0	0	0	0	0	0		0	1				0	0	1
0	1	0	0	0	0	0	0	0	F	2014	1	1	1	1	0	1	0	1	0	0	1	0	25	25	12	0	1	1	1
0	0	1	0	0	0	0	0	0	F	2016	1	0	1	1	0	1	0	0	0	1		0	0	0	0		0	0	1
0	0	1	0	0	0	0	0	0	F	2015	1	1	1	1	0	1	0	0	0	0	1	5	8	8	2		1	1	1
0	0	1	0	0	0	0	0	0	M	2015	1	1	1	1	0	1	0	0	0	0	1	21	21	21	12		1	1	1
0	0	1	1	0	0	0	0	0	M	2015	1	0	1	1	0	1	0	0	0	0	1	1	1	1	0		1	1	1
0	0	0	0	1	0	0	0	0	F	2015	1	1	1	1	0	1	0	0	0	0		0	21	0	0		0	1	1
0	0	0	1	0	0	0	0	0	F	2015	1	0	1	1	0	1	0	0	0	0		0	1	1	1		0	1	1
0	0	1	0	0	0	0	0	0	F	2016	1	0	1	0	1	0	0	0	0	1		1	1				0	0	1
0	0	0	0	1	0	0	0	0	F	2015	1	1	1	1	0	1	0	0	0	0		8	0	0	0		0	0	1
0	1	0	0	0	0	0	0	0	F	2015	1	0	1	1	0	1	0	0	0	0		1	1	1	1		0	0	1
0	0	1	0	0	0	0	0	0	F	2015	1	1	0	0	0	0	0	0	0	1		0					0	0	1
0	0	1	0	0	0	0	0	0	F	2015	1	0	1	1	0	0	0	0	0	0		1	1	1			0	0	1
0	0	1	0	0	0	0	0	0	M	2015	1	0	1	1	0	0	0	0	0	1		12	0	0			0	0	1
0	1	0	0	0	0	0	0	1	M	2016	1	1	1	1	0	0	0	0	0	0		1	1	1			0	0	1
0	0	1	0	0	0	0	0	0	F	2015	1	1	1	1	0	1	0	0	0	0		7	2	2	5		0	0	1
0	1	0	0	0	0	0	0	0	F	2016	1	0	1	1	0	1	0	0	0	0		1	1	1	1		0	0	1
0	0	0	1	0	0	0	0	0	M	2015	1	1	0	1	0	1	0	0	0	0		6		0	0		0	0	1
0	0	1	0	0	0	0	0	0	M	2015	1	1	1	1	0	0	0	0	0	0		0	0	0			0	0	1
0	0	0	1	0	0	0	0	0	M	2015	1	0	1	1	0	1	0	0	0	1	0	0	14	14	0		1	1	1
0	0	0	0	1	0	0	0	0	M	2015	1	1	0	1	0	1	0	0	0	1		2		4	4		0	0	1
0	0	0	0	1	0	0	0	0	F	2015	1	1	1	1	0	1	0	0	0	0		7	8	8	8		0	1	1
0	1	0	0	0	0	0	0	0	M	2015	1	0	1	0	0	0	0	0	0	0		3	12				0	0	1
0	0	0	1	0	0	0	0	0	F	2016	1	1	0	1	0	0	0	0	0	0		17		0			0	0	1
0	0	1	0	0	0	0	0	0	F	2016	1	1	0	1	0	1	0	1	0	0		0		7	0	0	0	0	1
0	0	1	0	0	0	0	0	0	F	2016	1	0	1	1	0	0	0	1	0	0		3	3	3		0	0	0	1
0	0	1	0	0	0	0	0	1	F	2016	1	1	1	1	0	1	0	0	0	0		0	0	0	0		0	0	1
0	0	1	0	0	0	0	0	0	M	2015	1	1	1	1	0	1	0	1	0	0	1	15	28	21	9	0	1	1	1
0	0	0	1	0	0	0	0	0	F	2015	1	0	1	1	0	1	0	0	0	1	1	0	25	0	0		1	1	1
0	0	1	0	0	0	0	0	1	M	2016	1	1	1	1	0	1	0	0	0	0	1	2	27	27	3		1	1	1
0	1	0	0	0	0	0	0	0	M	2015	1	0	1	1	0	1	0	0	0	0		2	2	2	2		0	0	1
0	1	0	0	0	0	0	0	0	M	2015	1	0	1	1	0	1	0	0	0	0	1	1	7	7	1		1	1	1
0	0	1	0	0	0	0	0	0	M	2015	1	1	1	1	0	1	0	0	0	0	1	0	14	14	0		1	1	1
0	0	1	0	0	0	0	1	0	F	2015	1	1	1	1	0	1	0	0	0	0	1	26	26	18	0		1	1	1
0	0	1	0	0	0	0	0	0	M	2016	1	0	1	1	0	0	0	0	0	1		15	15	15			0	0	1
0	0	1	0	0	0	0	0	1	M	2016	1	1	1	1	0	1	0	1	0	1	1	5	9	8	5	0	1	1	1
0	1	0	0	0	0	0	0	0	M	2015	1	0	1	0	0	0	0	0	0	1		0	0				0	0	1
0	0	1	0	0	0	0	0	0	M	2016	1	0	0	0	0	0	0	0	0	0		0					0	0	1
0	0	0	1	0	0	0	0	0	M	2016	1	1	1	1	0	1	0	0	0	0		1	1	1	1		0	0	1
0	1	0	0	0	0	0	0	0	F	2015	1	1	1	1	0	0	0	0	0	0		1	0	1			0	0	1
0	0	1	0	0	0	0	0	0	F	2016	1	1	1	1	0	0	0	0	0	1		3	0	0			0	0	1
0	0	1	0	0	0	0	0	0	F	2016	1	0	1	1	0	1	0	0	0	0		23	23	23	23		0	0	1
0	0	1	0	0	0	0	0	0	M	2015	1	0	1	0	0	0	0	1	0	0		2	5			1	0	0	1
0	1	0	0	0	0	0	0	0	M	2016	1	0	0	1	0	0	0	0	0	0		0		0			0	0	1
0	0	1	0	0	0	0	0	0	M	2016	1	0	1	1	0	0	0	0	0	0	1	4	4	4			1	1	1
0	1	0	0	0	0	0	1	1	M	2016	1	1	1	1	0	0	0	0	0	0		2	11	9			0	0	1
0	0	0	0	1	0	0	0	0	M	2016	1	0	0	1	0	0	0	0	0	0		0		1			0	0	1
0	0	1	0	0	0	0	0	0	F	2016	1	0	1	1	0	1	0	0	0	1		0	27	27	0		0	0	1
0	0	1	0	0	0	0	0	0	M	2016	1	0	1	1	0	1	0	0	0	0		0	0	0	0		0	0	1
0	0	0	1	0	0	0	0	0	M	2016	1	1	1	1	0	0	0	0	0	0		1	1	1			0	0	1
0	0	0	1	0	0	0	0	0	F	2016	1	1	1	1	0	0	0	0	1	1		24	0	0			0	0	1
0	1	0	0	0	0	0	0	1	F	2016	1	1	0	0	0	0	0	0	0	0		2					0	0	1
0	0	1	0	0	0	0	0	0	F	2016	1	1	1	1	0	1	0	0	0	0		0	0	0	0		0	0	1
0	1	0	0	0	0	0	0	0	F	2016	1	1	1	0	0	0	0	0	0	0		0	0				0	0	1
0	0	1	0	0	0	0	0	1	F	2016	1	1	1	1	0	1	0	0	0	0	1	2	26	26	26		1	1	1
0	1	0	0	0	0	0	0	0	M	2016	1	1	1	1	0	0	0	0	0	0		0	0	0			0	0	1
0	0	0	1	0	0	0	0	0	M	2016	1	1	1	1	0	1	0	0	0	0	1	5	26	26	0		1	1	1
0	0	0	1	0	0	0	0	0	F	2016	1	1	1	1	0	0	0	0	0	0		0	17	17			0	0	1
0	0	1	0	0	0	0	0	0	F	2016	1	0	1	1	0	0	0	1	0	0		2	2	2		0	0	0	1
0	0	1	0	0	0	0	0	1	M	2016	1	1	1	1	0	0	0	0	0	0		2	3	3			0	0	1
0	0	1	0	0	0	0	0	0	F	2016	1	0	1	1	0	1	0	0	0	0	1	0	15	15	12		1	1	1
0	0	0	0	1	0	0	0	0	M	2016	0	0	1	1	0	1	0	0	1	0	1		15	15	8		1	1	1
0	0	1	0	0	0	0	0	0	M	2016	1	1	1	1	0	0	0	0	0	0		26	0	0			0	0	1
0	0	1	0	0	0	0	0	0	M	2016	1	0	1	1	0	0	0	0	0	0		24	24	1			0	0	1
0	0	0	1	0	0	0	0	0	F	2016	1	0	1	1	0	0	0	0	0	0		1	1	1			0	0	1
0	0	1	0	0	0	0	0	0	F	2016	1	0	1	1	0	0	0	0	0	0		3	3	3			0	0	1
0	0	0	1	0	0	0	0	1	M	2016	1	1	1	1	0	0	0	0	0	0	1	21	0	0			1	1	1
0	0	1	0	0	0	0	0	1	M	2016	1	1	1	1	0	0	0	0	0	0		0	0	0			0	0	1
0	0	1	0	0	0	0	0	0	M	2016	1	1	1	1	0	0	0	0	0	0		9	7	2			0	0	1
0	1	0	0	0	0	0	0	1	F	2016	1	1	1	1	0	0	0	0	0	0		19	19	19			0	0	1
0	1	0	0	0	0	0	0	0	M	2016	1	1	1	1	0	0	0	0	0	0	1	0	1	1			1	1	1
0	0	0	1	0	0	0	0	0	M	2016	1	0	0	1	0	0	0	0	0	0		0		19			0	0	1
0	1	0	0	0	0	0	0	0	F	2016	1	0	0	0	0	0	0	0	0	0		1					0	0	1
0	0	1	0	0	0	0	0	1	M	2016	1	1	1	1	0	1	0	0	0	0		0	0	0	0		0	0	1
0	1	0	0	0	0	0	0	0	F	2016	1	0	1	1	0	1	0	0	0	0		2	2	2	2		0	0	1
0	0	1	0	0	0	0	0	0	M	2016	1	1	1	1	0	1	0	0	0	0	1	0	0	0	0		1	1	1
0	1	0	0	0	0	0	0	0	M	2016	1	1	1	1	0	0	0	0	0	0		0	0	0			0	0	1
0	0	1	0	0	0	0	0	0	M	2016	1	1	1	1	0	1	0	0	0	0		1	1	0	1		0	0	1
1					0	0			M	2020	1	0	0	1	0	0	1	0	0	0		1		2			0	1	3
1					0	0			M	2020	1	1	0	0	0	0	0	0	0	0		0					0	0	3
1					0	0			M	2020	1	1	1	1	0	1	1	0	0	0		23	2	2	0		0	0	3
1					0	0			F	2020	1	0	1	1	0	1	0	0	0	0		0	0	0	0		0	0	3
1					0	0			F	2021	1	0	1	1	0	0	1	0	0	1		2	5	4			0	0	3
1					0	0			M	2021	1	0	1	0	0	0	0	0	0	0		1	8				0	0	3
1					0	0			F	2021	1	0	0	1	0	0	1	0	0	0		0		0			0	0	3
1					0	0			F	2020	1	0	0	1	0	0	1	0	0	0		0		2			0	0	3
1					0	0			F	2021	1	0	1	1	1	0	1	0	0	0		3	5	2			0	1	3
1					0	0			F	2020	1	0	1	1	0	0	0	0	0	0		0	0	0			0	0	3
1					0	0			M	2021	1	1	0	1	1	0	0	0	0	0		0		0			0	0	3
1					0	0			F	2020	1	0	1	1	1	0	0	0	0	0		0	10	0			0	0	3
1					0	0			M	2020	1	0	0	1	1	0	1	0	0	0		1		1			0	0	3
1					0	0			F	2020	1	0	1	1	1	0	1	0	0	0		2	3	0			0	0	3
1					0	0			F	2021	1	1	1	1	1	1	1	0	0	0		1	1	2	2		0	0	3
1					0	0			M	2020	1	1	1	1	0	0	0	0	0	0		0	0	0			0	0	2
1					0	0			F	2021	1	0	1	0	1	0	1	1	0	0		1	0			0	0	0	3
1					0	0			M	2020	1	0	1	1	1	0	1	0	0	0		3	8	4			0	0	3
1					0	0			F	2021	1	0	1	0	1	0	1	0	0	0		2	9				0	0	3
1					0	0			M	2021	1	1	1	1	1	1	1	1	0	0		8	13	8	6	0	0	0	3
1					0	0			F	2021	1	1	0	0	1	0	1	0	0	0		1					0	0	3
1					0	0			M	2021	1	1	1	1	1	1	1	1	0	0		6	18	18	12	0	0	0	3
1					0	0			F	2021	1	1	0	0	1	0	1	0	0	0		2					0	0	3
1					0	0			F	2021	1	1	1	1	0	1	1	0	0	0		14	0	1	0		0	0	3
1					0	0			M	2020	1	0	0	0	1	0	0	0	0	0		1					0	0	3
1					0	0			M	2020	1	0	0	1	0	0	0	0	0	0		0		0			0	0	3
1					0	0			F	2021	1	0	1	1	0	1	0	0	0	0		0	2	6	0		0	0	3
1					0	0			F	2021	1	1	1	1	1	1	1	1	0	1		3	6	2	0	5	0	0	3
1					0	0			F	2021	1	0	1	1	0	0	0	0	0	0		0	0	0			0	0	3
1					0	0			F	2021	1	0	1	1	1	1	0	1	0	0		1	1	0	1	1	0	1	3
1					0	0			M	2020	1	1	0	0	1	0	1	0	0	0		2					0	0	2
1					0	0			M	2020	1	0	1	1	0	1	1	0	0	0		3	23	26	4		0	0	3
1					0	0			M	2020	1	0	0	1	1	0	1	1	0	0		2		0		0	0	0	2
1					0	0			F	2021	1	1	1	1	1	0	1	0	0	0		0	10	5			0	0	3
1					0	0			M	2021	1	0	1	0	1	1	1	1	0	0		3	4		2	0	0	0	2
1					0	0			M	2020	1	1	0	0	1	0	0	0	0	0		0					0	0	2
1					0	0			F	2021	1	0	1	1	1	0	0	0	0	0		7	7	7			0	0	3
1					0	0			F	2021	1	1	1	1	0	1	1	0	0	0		0	0	0	0		0	0	2
1					0	0			F	2021	1	0	0	1	0	1	0	0	0	1		0		1	0		0	0	2
1					0	0			M	2021	1	0	1	1	1	0	0	0	0	0		1	8	8			0	0	2
1					0	0			M	2020	1	0	1	1	0	0	0	0	0	0		0	0	0			0	0	2
1					0	0			F	2020	1	1	0	1	1	0	1	1	0	0		1		1		7	0	0	2
1					0	0			F	2020	1	1	1	1	0	1	1	1	1	0	1	1	22	6	0	4	1	1	2
1					0	0			F	2020	1	0	1	1	0	0	1	0	0	0	0	21	21	0			1	0	2
1					0	0			M	2021	1	1	1	1	0	1	1	1	0	1		4	3	7	0	2	0	0	2
1					0	0			F	2021	1	1	0	1	1	0	0	1	0	0		1		1		0	0	0	2
1					0	0			M	2021	1	0	1	1	0	0	0	0	0	0		1	3	3			0	0	2
1					0	0			F	2020	1	0	1	1	1	1	1	0	0	0		0	9	2	3		0	0	2
1					0	0			M	2020	1	1	0	1	0	0	0	0	0	0		0		0			0	0	3
1					0	0			F	2021	1	0	0	1	0	0	0	0	0	0		0		3			0	0	2
1					0	0			M	2021	1	0	1	1	0	1	0	0	0	0		1	2	0	0		0	0	2
1					0	0			F	2021	1	1	1	1	0	1	1	1	1	0	1	6	13	6	6	2	1	1	2
1					0	0			F	2020	1	0	1	1	0	1	0	0	0	0		0	0	0	0		0	0	2
1					0	0			F	2021	1	0	1	1	0	1	0	0	0	0		0	14	9	9		0	0	2
1					0	0			F	2020	1	1	1	1	0	1	0	0	0	0		0	0	0	0		0	0	1
1					0	0			M	2021	1	0	1	1	1	0	1	0	0	0		1	1	1			0	0	2
1					0	0			F	2021	1	0	1	1	0	1	0	0	0	0		2	12	8	0		0	0	2
1					0	0			M	2021	1	0	1	1	0	1	1	0	0	0		4	11	14	4		0	0	2
1					0	0			F	2020	1	0	0	0	1	0	1	0	0	0		1					0	0	2
1					0	0			F	2021	1	1	1	1	1	0	1	0	0	0		4	10	2			0	0	2
1					0	0			M	2021	1	1	1	1	0	1	0	0	0	0		2	10	2	1		0	0	2
1					0	0			M	2021	1	1	1	1	0	0	0	1	0	0		1	5	2		3	0	0	1
1					0	0			F	2021	1	1	1	1	1	1	0	0	0	1		0	23	23	23		0	0	2
1					0	0			M	2021	1	1	1	1	0	1	0	0	0	0		0	8	0	1		0	0	1
1					0	0			M	2020	1	0	1	1	1	1	1	1	0	0		2	5	5	2	1	0	0	1
1					0	0			F	2021	1	1	1	1	0	0	0	1	0	0		18	0	0		0	0	0	1
1					0	0			F	2020	1	1	0	1	0	0	0	0	0	0		2		2			0	0	1
1					0	0			M	2021	1	0	1	1	0	0	0	0	0	0		2	3	0			0	0	2
1					0	0			F	2020	1	0	1	1	0	0	0	0	0	0		23	0	0			0	0	1
1					0	0			M	2020	1	1	1	0	0	0	0	0	0	0		12	0				0	0	1
1					0	0			F	2020	1	1	1	1	1	0	0	0	0	0		2	7	7			0	0	1
1					0	0			F	2021	1	0	1	1	0	0	0	1	0	0		14	14	14		0	0	0	1
1					0	0			M	2021	1	1	1	1	0	1	0	0	0	0		8	8	8	0		0	0	1
1					0	0			F	2021	1	1	1	1	0	1	0	1	0	0		2	11	6	1	3	0	0	1
1					0	0			M	2021	1	1	1	1	0	1	0	1	0	0		7	4	3	0	6	0	0	1
1					0	0			M	2020	1	1	0	1	0	0	0	0	0	0		0		0			0	0	1
1					0	0			M	2020	1	1	1	1	0	1	0	1	0	1		6	15	14	0	5	0	0	1
1					0	0			F	2020	1	1	1	1	0	0	0	0	0	1	1	24	8	2			1	0	1
1					0	0			F	2020	1	1	0	0	0	0	0	0	0	0		26					0	0	1
1					0	0			M	2020	1	0	0	0	0	0	0	0	0	1		1					0	0	1
1					0	0			M	2021	1	1	1	1	1	0	1	1	1	0		3	0	0		0	0	0	1
1					0	0			F	2021	1	0	1	1	0	1	1	1	0	0		5	9	9	0	5	0	0	1
1					0	0			M	2020	1	0	1	1	0	1	0	0	0	0	1	0	3	3	0		1	0	1
1					0	0			F	2021	1	0	1	1	0	0	0	0	0	0		0	0	2			0	0	1
1					0	0			M	2020	1	1	0	0	0	0	0	0	0	0		0					0	0	1
1					0	0			M	2021	1	0	1	1	0	1	1	1	0	0		13	13	13	12	2	0	0	1
1					0	0			F	2021	1	0	1	1	0	0	0	0	0	0		1	2	1			0	0	1
1					0	0			F	2021	1	1	0	1	1	0	0	0	0	0		2		12			0	0	1
1					0	0			M	2020	1	1	1	1	0	0	0	0	0	0		1	1	1			0	0	1
1					0	0			M	2020	1	1	0	1	0	1	0	1	0	1		19		7	7	6	0	0	1
1					0	0			F	2021	1	1	1	1	0	0	0	0	0	0		28	2	28			0	1	1
1					0	0			F	2020	1	1	1	1	0	0	0	1	0	1		1	1	3		0	0	0	1
1					0	0			F	2020	1	1	1	1	1	1	0	1	1	0	1	9	9	5	3	11	1	1	1
1					0	0			M	2020	1	1	0	0	0	0	0	1	0	0		1				1	0	0	1
1					0	0			F	2020	1	1	0	0	0	0	0	0	0	0		0					0	0	1
1					0	0			M	2020	1	1	0	0	0	0	0	0	0	0		0					0	0	1
1					0	0			M	2020	1	1	1	0	0	0	0	0	0	0		2	4				0	0	1
1					0	0			F	2020	1	1	1	1	0	0	0	1	0	1		1	26	1		0	0	0	1
1					0	0			F	2021	1	1	1	1	0	0	0	1	0	0		7	7	7		0	0	0	1
1					0	0			M	2020	1	1	1	1	0	0	0	0	0	0		0	0	0			0	0	1
1					0	0			M	2021	1	0	1	1	0	1	0	0	0	0		0	13	10	3		0	0	1
1					0	0			F	2020	1	0	1	1	0	0	0	0	0	0		10	12	1			0	0	1
1					0	0			M	2020	1	1	0	0	0	0	0	0	0	0		0					0	0	1
1					0	0			M	2021	1	1	0	0	0	0	0	0	0	1		12					0	0	1
1					0	0			F	2021	1	0	0	0	0	0	0	0	0	0		0					0	0	1
1					0	0			M	2021	1	1	1	1	0	0	0	0	0	0		11	11	11			0	0	1
1					0	0			M	2021	1	1	1	1	0	1	0	1	0	0		1	3	3	3	0	0	1	1
1					0	0			M	2021	1	0	0	1	0	0	0	0	0	0		1		1			0	0	1
1					0	0			M	2021	1	1	0	0	0	0	0	0	0	0		0					0	0	1
1					0	0			M	2021	1	1	1	0	0	0	0	0	0	0		3	4				0	0	1
1					0	0			F	2021	1	1	0	0	0	1	0	0	1	0		0			5		0	0	1
1					0	0			M	2021	0	0	1	0	0	0	0	0	1	0	1		18				1	1	1
1					0	0			F	2021	1	0	1	1	0	0	0	0	0	0		0	9	0			0	0	1
1					0	0			F	2021	1	1	1	1	0	1	0	0	0	0		11	6	11	4		0	0	1
1					0	0			F	2021	1	1	1	0	0	0	0	0	0	0		1	0				0	0	1
1					0	0			M	2021	1	1	0	0	0	1	0	0	0	0		1			0		0	0	1
1					0	0			M	2021	1	1	1	1	1	1	0	0	0	1		7	3	3	0		0	0	1
1					0	0			M	2021	1	1	1	1	0	1	0	1	0	0		2	2	2	1	1	0	0	1
1					0	0			F	2021	1	1	1	1	0	1	0	1	0	1		2	13	12	13	3	0	0	1
1					0	0			F	2021	1	1	1	1	0	0	0	0	0	0		2	13	7			0	0	1
1					0	0			F	2021	1	1	1	1	0	1	0	0	0	0		2	0	0	0		0	0	1
