# Supplementary material for: SARS-CoV-2 and endemic coronaviruses: Comparing symptom presentation and severity of symptomatic illness among Nicaraguan children
Source: PLOS Glob Public Health. 2022 May 25;2(5):e0000414. doi: 10.1371/journal.pgph.0000414 (PMC9245908; doi:10.1371/journal.pgph.0000414)
Supplement: S2 Data — (XLSX) [file pgph.0000414.s008.xlsx]

## Sheet: dictionary
Variable Name	Variable Type	Description	Levels
agegroup	integer	Paricipant age group	1=0-4, 2=5-9, 3=10-14
sexo	character	Participant sex	F=female, M=male
year	integer	Year of PCR+ infection
covid	integer	SARS-CoV-2 PCR+	0=No, 1=Yes
COVNL63_pos	integer	Endemic HCoV, NL63, PCR+	0=No, 1=Yes
COVOC43_pos	integer	Endemic HCoV, OC43, PCR+	0=No, 1=Yes
COV229E_pos	integer	Endemic HCoV, 229E, PCR+	0=No, 1=Yes
COVHKU1_pos	integer	Endemic HCoV, HKU1, PCR+	0=No, 1=Yes
IA_pos	integer	Influenza A PCR+	0=No, 1=Yes
IB_pos	integer	Influenza B PCR+	0=No, 1=Yes
MpHV_pos	integer	Human metapneumovirus PCR+	0=No, 1=Yes
RSV_pos	integer	respiratory syncytial virus PCR+	0=No, 1=Yes
fever_any	integer	Participant feverish	0=No, 1=Yes
fever_temp_any	integer	Participant had a measured fever	0=No, 1=Yes
cough_any	integer	Participant had a cough	0=No, 1=Yes
RunNose_any	integer	Particiopant had rhinorrhea	0=No, 1=Yes
throat_any	integer	Participant had a sore throat	0=No, 1=Yes
Congest_any	integer	Participant had nasal congestion	0=No, 1=Yes
headache_any	integer	Participant had a headache	0=No, 1=Yes
appetite_any	integer	Participant had loss of appetite	0=No, 1=Yes
hosp_any	integer	Participant was referred to hospital	0=No, 1=Yes
diarr_any	integer	Participant had diarrhea	0=No, 1=Yes
alri	integer	Participant had acute lower respiratroy tract infection	0=No, 1=Yes
antibiotics	integer	Participant was perscribed antibiotics for acute lower respiratory tract infection	0=No, 1=Yes
breath_prob	integer	Participant had abnormal breathing	0=No, 1=Yes
fever_any_duration	integer	Feverishness duration (days)
cough_any_duration	integer	Cough duration (days)
RunNose_any_duration	integer	Rhinorrhea duration (days)
congest_any_duration	integer	Nasal congestion duration (days)
appetite_any_duration	integer	Loss of appetite duration (days)
